# Supplementary material for: The impact of increasing levels of blood C-reactive protein on the inflammatory loci SPI1 and CD33 in Alzheimer’s disease
Source: Transl Psychiatry. 2022 Dec 22;12:523. doi: 10.1038/s41398-022-02281-6 (PMC9780312; doi:10.1038/s41398-022-02281-6)
Supplement: Supplementary file 2 — Supplementary Tables [file 41398_2022_2281_MOESM2_ESM.xlsx]

## Sheet: STable 1
Supplement Table 1. Basic characteristics in FHS and ADNI
Basic characteristics, APOE, CRP measurement and incidence of AD in FHS
Characteristics	all subjects	CRP >= 3mg/L	P value (3mg/L)	CRP >= 8 mg/L	P value (8mg/L)	CRP >= 9 mg/L	CRP >= 10mg/L	CRP >= 11 mg/L	CRP >= 12mg/L
N subjects, No. (%)	3009	1222 (40.61)	NA	415 (13.79)	NA	333 (11.07)	259 (8.61)	218 (7.24)	196 (6.51)
Incident cases of AD, No. (%)	156 (5.18)	63 (5.16)	>0.99	26 (6.27)	0.34	22 (6.61)	16 (6.18)	13 (5.96)	12 (6.12)
Age when measuring CRP, mean (SD)	60.84 (9.38)	61.75 (9.07)	<0.001	62.63 (9.18)	<0.001	62.80 (9.17)	62.93 (9.13)	63.21 (9.14)	63.33 (9.30)
age, range	33-88	33-88		36-88		36-88	36-88	42-88	42-88
Follow-up years, mean (SD)	14.93 (3.99)	14.36 (4.38)	<0.001	13.78 (4.55)	<0.001	13.50 (4.70)	13.48 (4.78)	13.56 (4.81)	13.44 (4.89)
Female, No. (%)	1615 (53.67)	745 (60.97)	<0.001	281 (67.71)	<0.001	232 (69.67)	177 (68.34)	149 (68.35)	135 (68.88)
Years of education, mean (SD)	14.15 (2.60)	13.74 (2.50)	<0.001	13.51 (2.48)	<0.001	13.27 (2.34)	13.25 (2.37)	13.22 (2.35)	13.25 (2.41)
APOE4*, No. (%)	658 (21.87)	226 (18.49)	<0.001	72 (17.35)	0.02	51 (15.32)	34 (13.13)	28 (12.84)	24 (12.24)
CRP, median (IQR), mg/L	2.15 (1.01-5.13)	6.07 (4.21-9.37)	NA	11.56 (9.30-16.98)	NA	13.64 (10.09-18.70)	15.75 (12.28-20.70)	16.80 (13.77-21.88)	17.34 (14.89-22.46)
*APOE ɛ4 = ɛ34 + ɛ44
Basic characteristics, APOE, CRP measurement and MCI to AD conversion in ADNI1 MCI patients*
Characteristics	all subjects	CRP >= 3mg/L	P value (3mg/L)	CRP >= 8 mg/L	P value (8mg/L)	CRP >= 9 mg/L	CRP >= 10 mg/L	CRP >= 11 mg/L	CRP >= 12 mg/L
N subjects	321	58 (18.07)	NA	18 (5.61)	NA	17 (5.30)	15 (4.67)	12 (3.74)	10 (3.12)
MCI-AD conversion (%)	105 (32.71)	9 (15.52)	0.003	6 (33.33)	0.99	6 (35.29)	5 (33.33)	5 (41.67)	4 (40.00)
Age, mean (SD)	75.02 (7.03)	77.53 (6.46)	0.002	76.28 (7.31)	0.43	77.08 (6.68)	77.16 (7.12)	77.33 (7.74)	79.37 (5.45)
age, range	55.10-89.30	58.70-89.30	NA	58.70-86.70	NA	58.70-86.70	58.70-86.70	58.70-86.70	69.60-86.70
Follow-up months, mean (SD)	31.76 (11.15)	28.14 (12.97)	0.02	26.67 (13.99)	0.09	26.12 (14.22)	24.00 (13.61)	24.50 (13.89)	26.40 (13.91)
Female, n (%)	114 (35.51)	27 (46.55)	0.07	7 (38.89)	0.96	7 (41.18)	7 (46.67)	5 (41.67)	4 (40.00)
Years of education, mean (SD)	15.70 (3.01)	14.31 (3.44)	<0.001	14.89 (2.85)	0.19	15.06 (2.84)	15.27 (2.96)	15.17 (2.98)	15.20 (2.97)
APOE4**, n (%)	180 (56.07)	18 (31.03)	<0.001	4 (22.22)	0.006	4 (23.53)	4 (26.67)	3 (25.00)	2 (20.00)
CRP, median (IQR), mg/L	1.10 (0.59-2.10)	4.50 (3.62-9.80)	NA	14.00 (10.25-18.50)	NA	14.00 (11.00-19.00)	16.00 (12.00-20.00)	17.00 (14.00-23.75)	18.00 (16.25-29.25)
*remove MCI patients with only one-time CDR assessment
**APOE ɛ4 = ɛ34 + ɛ44
Basic characteristics, APOE, CRP measurement and Tau/P-Tau measurement in ADNI1 available subjects*
Characteristics	all subjects	CRP >= 3mg/L	P value (3mg/L)	CRP >= 8mg/L	P value (8mg/L)	CRP >= 9mg/L	CRP >= 10mg/L	CRP >= 11mg/L	CRP >= 12mg/L
N subjects	224	43 (19.20)	NA	16 (7.14)	NA	14 (6.25)	12 (5.36)	10 (4.46)	9 (4.02)
Age, mean (SD)	74.90 (6.97)	76.38 (5.38)	0.12	74.92 (4.61)	0.99	75.97 (3.40)	75.89 (3.64)	76.26 (3.71)	76.33 (3.93)
age, range	54.40-89.60	62.80-89.60	NA	62.80-82.90	NA	70.90-82.90	70.90-82.90	70.90-82.90	70.90-82.90
Female, n (%)	81 (36.16)	19 (44.19)	0.3	7 (43.75)	0.7	6 (42.86)	6 (50.00)	5 (50.00)	4 (44.44)
Years of education, mean (SD)	15.91 (2.96)	15.21 (3.54)	0.19	15.44 (2.80)	0.51	15.86 (2.74)	16.25 (2.77)	16.40 (2.55)	16.89 (2.15)
APOE4**, n (%)	103 (45.98)	12 (27.91)	0.01	2 (12.50)	0.01	2 (14.29)	2 (16.67)	1 (10.00)	0 (0.00)
CRP, median (IQR), mg/L	1.20 (0.64-2.40)	5.50 (4.00-10.50)	NA	15.50 (9.80-24.50)	NA	16.00 (11.25-29.50)	18.00 (14.25-32.75)	21.00 (16.00-34.25)	22.00 (16.00-35.00)
Tau, median (IQR), pg/mL	269.30 (216.08-364.08)	241.50 (171.00-340.90)	0.02	236.25 (174.25-362.55)	0.39	236.25 (173.15-391.25)	236.25 (168.38-412.55)	236.25 (181.93-391.25)	206.50 (174.80-348.20)
p-Tau, median (IQR), pg/mL	25.02 (19.21-34.95)	21.35 (15.71-30.91)	0.01	19.71 (15.04-35.83)	0.27	21.10 (13.03-38.68)	21.10 (12.01-41.79)	21.10 (13.40-38.14)	18.23 (11.98-32.24)
ABeta, median (IQR), pg/mL	701.65 (498.48-1311.00)	827.40 (610.70-1457.00)	0.08	716.15 (606.75-1022.97)	0.8	680.70 (597.25-861.75)	716.15 (630.15-889.98)	781.20 (656.35-923.52)	827.40 (697.30-940.30
*remove prevalent AD
**APOE ɛ4 = ɛ34 + ɛ44

## Sheet: STable 2
Supplement Table 2. Information for 10 inflammatory & AD-related SNPs
Variants	rsID	AD Locus	Major allele	Minor allele	MAF	Consequence	AD discovery	AD confirmation	Related to proinflammation
1:207692049:A:G	rs6656401	CR1	G	A	0.172	Intron Variant	Hollingworth et al. [1]	Lambert et al. [2]	Malik et al. [3] Villegas et al. [4]
6:32578530:C:A	rs9271192	HLA-DRB1	A	C	0.274	Intergenic variant	Kunke et al. [6]	Kunke et al. [6]	Villegas et al. [4]
6:47487762:A:G	rs10948363	CD2AP	A	G	0.271	Intron Variant	Hollingworth et al. [1]	Lambert et al. [2]	Malik et al. [3] Villegas et al. [4]
7:143109139:T:C	rs11767557	EPHA1	T	C	0.212	Intron Variant	Naj et al. [5]	Kunke et al. [6]	Dries et al. [7]
8:27467686:C:T	rs9331896	CLU	T	C	0.411	Intron Variant	Hollingworth et al. [1]	Lambert et al. [2]	Malik et al. [3] Villegas et al. [4]
11:47376448:G:A	rs1057233	SPI1	A	G	0.319	3 Prime UTR Variant	Huang et al. [10]	Kunke et al. [6]	Fagan et al. [11]
11:59923508:A:G	rs983392	MS4A6A	A	G	0.401	Intergenic variant	Hollingworth et al. [1]	Lambert et al. [2]	Malik et al. [3] Villegas et al. [4]
15:59045774:A:G	rs593742	ADAM10	A	G	0.312	Intron Variant	Kim et al [8]	Kunke et al. [6]	Gerhardt et al. [9]
19:1063443:A:G	rs4147929	ABCA7	G	A	0.174	Intron Variant	Hollingworth et al. [1]	Lambert et al. [2]	Malik et al. [3] Villegas et al. [4]
19:51727962:C:A	rs3865444	CD33	C	A	0.314	5 Prime UTR Variant	Hollingworth et al. [1]	Lambert et al. [2]	Malik et al. [3] Villegas et al. [4]

## Sheet: Stable 3
Supplement Table 3. Power analysis for the stratified genotype analysis
UK Biobank
Genotype	Normal	AD incidence/conversion	OR at 80% power and α=0.05
rs1057233 AA	128746	376	1.16
rs1057233 GG+GA	149627	427	1.15
rs3865444 CC	126788	411	1.15
rs3865444 AC+AA	151585	392	1.15
FHS
rs1057233 AA	1295	67	1.42
rs1057233 GG+GA	1558	89	1.36
rs3865444 CC	1458	83	1.37
rs3865444 AC+AA	1395	73	1.4
ADNI-1
rs1057233 AA	99	51	1.63
rs1057233 GG+GA	117	54	1.59
rs3865444 CC	101	52	1.62
rs3865444 AC+AA	115	53	1.6

## Sheet: STable 4
Supplement Table 4. Interaction effect between high CRP cutoff and SNPs genotypes (dominant) on AD risk, adjusted for age, sex, years of education, APOE4 and PCs, for 5 SNPs in UKBB, FHS and meta-analysis
Note: bold: Interaction terms; yellow highlighted: summary statistics for significant interaction terms; red: significant p-values (p<0.05).
UKBB-incident AD
		rs9271192 (HLA-DRB1)				rs9331896 (CLU)				rs1057233 (SPI1)				rs593742 (ADAM10)				rs3865444 (CD33)
CRP cutoff	Term	HR	95% lower	95% upper	p	HR	95% lower	95% upper	p	HR	95% lower	95% upper	p	HR	95% lower	95% upper	p	HR	95% lower	95% upper	p
3 mg/L	main_effect_SNP	1.157	0.987	1.357	0.0721	0.822	0.699	0.968	0.0186	1.011	0.862	1.186	0.8902	0.846	0.722	0.992	0.04	0.764	0.652	0.896	0.0009
	interaction	1.022	0.74	1.41	0.8966	1.007	0.723	1.402	0.9686	0.852	0.617	1.176	0.3311	1.173	0.85	1.619	0.3319	1.14	0.826	1.573	0.4253
8 mg/L	main_effect_SNP	1.134	0.982	1.309	0.0877	0.793	0.685	0.919	0.002	0.995	0.861	1.15	0.9466	0.873	0.756	1.008	0.0636	0.817	0.708	0.944	0.0061
	interaction	1.412	0.831	2.399	0.2023	1.721	0.965	3.07	0.066	0.736	0.436	1.241	0.2497	1.12	0.665	1.889	0.67	0.62	0.362	1.061	0.0812
9 mg/L	main_effect_SNP	1.136	0.985	1.311	0.0797	0.79	0.683	0.914	0.0015	1.011	0.876	1.167	0.8808	0.867	0.752	1.001	0.0509	0.808	0.7	0.932	0.0034
	interaction	1.465	0.817	2.626	0.1996	2.122	1.091	4.127	0.0266	0.533	0.297	0.955	0.0346	1.261	0.71	2.24	0.4283	0.674	0.376	1.209	0.1857
10 mg/L	main_effect_SNP	1.139	0.987	1.314	0.0742	0.796	0.688	0.921	0.0022	1.012	0.877	1.168	0.8698	0.87	0.755	1.004	0.0564	0.81	0.702	0.934	0.0038
	interaction	1.453	0.798	2.647	0.2222	1.901	0.971	3.722	0.0608	0.502	0.274	0.92	0.0256	1.201	0.666	2.168	0.5425	0.629	0.343	1.152	0.133
11 mg/L	main_effect_SNP	1.136	0.986	1.309	0.0783	0.8	0.692	0.925	0.0025	1.013	0.878	1.168	0.8605	0.869	0.754	1.001	0.0517	0.817	0.709	0.941	0.0052
	interaction	1.627	0.845	3.135	0.1456	1.923	0.927	3.991	0.0792	0.436	0.224	0.847	0.0143	1.295	0.683	2.453	0.4281	0.479	0.243	0.943	0.0331
12 mg/L	main_effect_SNP	1.146	0.994	1.32	0.0597	0.801	0.693	0.926	0.0027	1.009	0.875	1.163	0.9025	0.866	0.752	0.998	0.0474	0.819	0.711	0.943	0.0056
	interaction	1.383	0.707	2.708	0.3434	1.947	0.906	4.183	0.0878	0.445	0.223	0.887	0.0215	1.394	0.716	2.713	0.3281	0.423	0.206	0.868	0.019
FHS-incident AD
		rs9271192 (HLA-DRB1)				rs9331896 (CLU)				rs1057233 (SPI1)				rs593742 (ADAM10)				rs3865444 (CD33)
CRP cutoff	Term	HR	95% lower	95% upper	p	HR	95% lower	95% upper	p	HR	95% lower	95% upper	p	HR	95% lower	95% upper	p	HR	95% lower	95% upper	p
3 mg/L	main_effect_SNP	1.051	0.679	1.626	0.8229	0.754	0.486	1.169	0.207	1.023	0.66	1.586	0.9187	1.451	0.933	2.256	0.0983	1.049	0.68	1.618	0.8285
	interaction	0.803	0.4	1.612	0.5365	0.937	0.466	1.887	0.8559	1.034	0.519	2.057	0.925	0.815	0.41	1.618	0.5584	0.726	0.367	1.436	0.3571
8 mg/L	main_effect_SNP	0.995	0.689	1.437	0.9805	0.844	0.579	1.231	0.3784	1.088	0.748	1.582	0.6588	1.214	0.84	1.755	0.3021	0.973	0.676	1.4	0.8821
	interaction	0.803	0.302	2.132	0.6594	0.41	0.164	1.028	0.0573	0.756	0.304	1.877	0.5461	1.8	0.724	4.472	0.2059	0.706	0.285	1.749	0.4525
9 mg/L	main_effect_SNP	1.019	0.708	1.466	0.9207	0.816	0.562	1.186	0.2864	1.051	0.725	1.523	0.7925	1.188	0.824	1.711	0.3562	1.024	0.714	1.469	0.8978
	interaction	0.677	0.241	1.904	0.4594	0.467	0.181	1.206	0.1157	0.925	0.358	2.387	0.8714	2.483	0.965	6.387	0.0593	0.435	0.167	1.133	0.0885
10 mg/L	main_effect_SNP	1.048	0.733	1.498	0.7979	0.799	0.554	1.153	0.231	1.077	0.749	1.547	0.6895	1.24	0.867	1.773	0.2389	0.965	0.677	1.375	0.8433
	interaction	0.433	0.13	1.44	0.1722	0.458	0.16	1.314	0.1464	0.663	0.227	1.933	0.4517	2.22	0.774	6.372	0.1382	0.622	0.215	1.8	0.381
11 mg/L	main_effect_SNP	1	0.702	1.425	0.9993	0.809	0.563	1.162	0.2518	1.093	0.764	1.564	0.6272	1.256	0.882	1.788	0.207	0.977	0.689	1.386	0.8962
	interaction	0.645	0.186	2.245	0.4912	0.339	0.107	1.077	0.0667	0.537	0.167	1.725	0.2961	2.176	0.689	6.871	0.1852	0.504	0.155	1.646	0.2567
12 mg/L	main_effect_SNP	0.991	0.696	1.41	0.9583	0.793	0.553	1.137	0.2071	1.069	0.749	1.527	0.713	1.251	0.88	1.779	0.2122	0.966	0.682	1.369	0.8456
	interaction	0.706	0.199	2.513	0.5914	0.387	0.117	1.278	0.1193	0.646	0.191	2.191	0.4836	2.365	0.709	7.895	0.1615	0.544	0.162	1.829	0.3252
Meta-analysis of UKBB and FHS for incident AD
		rs9271192 (HLA-DRB1)				rs9331896 (CLU)				rs1057233 (SPI1)				rs593742 (ADAM10)				rs3865444 (CD33)
CRP cutoff	Term	Effect	StdErr	Direction	P value	Effect	StdErr	Direction	P value	Effect	StdErr	Direction	P value	Effect	StdErr	Direction	P value	Effect	StdErr	Direction	P value
3 mg/L	main_effect_SNP	0.134875	0.0763701	++	0.0773837	-0.206145	0.0779198	--	0.00815456	0.0125553	0.0764972	++	0.869631	-0.104729	0.0764694	-+	0.170827	-0.231544	0.0762264	-+	0.00238484
	interaction	-0.0210749	0.149224	+-	0.887688	-0.00645868	0.152675	+-	0.966257	-0.125093	0.148968	-+	0.401059	0.0936393	0.148795	+-	0.52914	0.0487827	0.148671	+-	0.742816
8 mg/L	main_effect_SNP	0.108171	0.0684302	+-	0.113935	-0.223648	0.0698737	--	0.00137071	0.00663502	0.0686822	-+	0.92304	-0.0924808	0.0684496	-+	0.17667	-0.178111	0.0682661	--	0.00907899
	interaction	0.216398	0.23772	+-	0.362662	0.135254	0.249831	+-	0.588246	-0.30045	0.23134	--	0.194035	0.231	0.231144	++	0.317612	-0.444245	0.235877	--	0.0596495
9 mg/L	main_effect_SNP	0.113257	0.0679391	++	0.0955072	-0.231246	0.0693118	--	0.000848953	0.0160313	0.0681829	++	0.814114	-0.100665	0.0678876	-+	0.138122	-0.181175	0.0677795	-+	0.00751734
	interaction	0.195323	0.25934	+-	0.451356	0.253385	0.277866	+-	0.361824	-0.477896	0.253606	--	0.0495105	0.414793	0.250384	++	0.0975956	-0.512745	0.254233	--	0.0437137
10 mg/L	main_effect_SNP	0.118543	0.0676084	++	0.0795377	-0.22744	0.0690443	--	0.000987283	0.0203396	0.0679046	++	0.764534	-0.0903304	0.0676186	-+	0.181588	-0.186406	0.0674461	--	0.00571363
	interaction	0.132052	0.273784	+-	0.629578	0.231186	0.288948	+-	0.423654	-0.621779	0.268789	--	0.0207086	0.330162	0.26287	++	0.20912	-0.466694	0.268332	--	0.0819929
11 mg/L	main_effect_SNP	0.109918	0.0672811	++	0.102318	-0.22174	0.0687022	--	0.00124853	0.0231693	0.0675587	++	0.731636	-0.089818	0.0671857	-+	0.181268	-0.177184	0.0670913	--	0.00826768
	interaction	0.286443	0.29612	+-	0.333384	0.158839	0.314991	+-	0.614075	-0.779955	0.294895	--	0.00817248	0.380838	0.284964	++	0.181405	-0.723195	0.299697	--	0.0158181
12 mg/L	main_effect_SNP	0.115992	0.0670954	+-	0.0838512	-0.223132	0.0685706	--	0.00113774	0.0168508	0.0673477	++	0.802429	-0.0921147	0.0670643	-+	0.169588	-0.176662	0.0669852	--	0.00835605
	interaction	0.177537	0.302813	+-	0.557678	0.196516	0.328641	+-	0.549862	-0.719111	0.306376	--	0.0189175	0.455797	0.297354	++	0.125315	-0.795094	0.315569	--	0.0117502

## Sheet: STable 5
Supplement Table 5. Number of AD cases (percentage) under different CRP level cutoff for 3 significant SNPs in UKBB
	rs9331896 (CLU)		rs1057233 (SPI1)		rs3865444 (CD33)
	CC+CT	TT	GG+GA	AA	AA+AC	CC
No. AD cases (%),	446 (0.260)	296 (0.327)	398 (0.283)	344 (0.283)	369 (0.258)	373 (0.313)
CRP level < 8mg/ml
No. AD cases (%),	44 (0.392)	17 (0.286)	29 (0.308)	32 (0.412)	23 (0.252)	38 (0.472)
CRP level ³ 8mg/ml
No. AD cases (%),	38 (0.400)	12 (0.239)	20 (0.252)	30 (0.456)	20 (0.259)	30 (0.442)
CRP level ³ 9mg/ml
No. AD cases (%),	35 (0.434)	12 (0.282)	18 (0.267)	29 (0.519)	18 (0.274)	29 (0.503)
CRP level ³ 10mg/ml
No. AD cases (%),	30 (0.429)	10 (0.273)	14 (0.239)	26 (0.540)	13 (0.229)	27 (0.541)
CRP level ³ 11mg/ml
No. AD cases (%),	28 (0.467)	9 (0.283)	13 (0.259)	24 (0.577)	11 (0.227)	26 (0.602)
CRP level ³ 12mg/ml

## Sheet: STable 6
Supplement Table 6. Interaction of CRP and SPI1 rs1057233/CD33 rs3865444 on MCI-AD conversion, adjusted by age, sex, years of education and APOE4 in ADNI MCI patients
CRP level*	Effect	rs1057233 (SPI1)*		rs3865444 (CD33)*
		HR (95% CI)	P-value	HR (95% CI)	P-value
3 mg/L cutoff	Main effect	1.16	0.47	0.9	0.6
		(0.77-1.75)		(0.60-1.35)
	Interaction	0.76	0.69	0.36	0.17
		(0.19-3.02)		(0.09-1.53)
8 mg/L cutoff	Main effect	1.22	0.33	0.88	0.52
		(0.82-1.83)		(0.59-1.30)
	Interaction	0.14	0.03	0.24	0.11
		(0.03-0.82)		(0.04-1.36)
9 mg/L cutoff	Main effect	1.22	0.33	0.88	0.53
		(0.82-1.83)		(0.59-1.31)
	Interaction	0.15	0.04	0.2	0.07
		(0.03-0.88)		(0.03-1.14)
10 mg/L cutoff	Main effect	1.2	0.38	0.89	0.53
		(0.80-1.79)		(0.60-1.31)
	Interaction	0.14	0.03	0.13	0.07
		(0.02-0.86)		(0.01-1.19)
*dummy variable for SNPs and CRP in Model: rs1057233: GG+GA=1, AA=0; rs3865444: CA+AA=1, CC=0; CRP cutoff code: < cutoff=0; ≥ cutoff=1.
